# Supplementary material for: The Route of Administration Determines the Efficacy of Zinc in Preventing Radiation-Induced Oral Mucositis: A Systematic Review and Meta-Analysis
Source: Curr Oncol. 2026 Jun 21;33(6):371. doi: 10.3390/curroncol33060371 (PMC13298057; doi:10.3390/curroncol33060371)
Supplement: Supplementary file 1 [file curroncol-33-00371-s001.zip]

Archive with 2 entries (2 files):
- Table S1 PRISMA 2020 Checklist.pdf
- Table S2, Text S1, Code S1.pdf
